# Supplementary material for: Immortalized Rat Tendon-Derived Stem Cells for Tendon Tissue Engineering
Source: Bioengineering (Basel). 2026 Mar 18;13(3):354. doi: 10.3390/bioengineering13030354 (PMC13024414; doi:10.3390/bioengineering13030354)
Supplement: Supplementary file 1 [file bioengineering-13-00354-s001.zip]

Archive with 1 entries (1 files):
- bioengineering-4171871-supplementary.pdf
